# Supplementary material for: Intensive Adoption as a Management Strategy for Unowned, Urban Cats: A Case Study of 25 Years of Trap–Assess–Resolve (TAR) in Auckland, New Zealand
Source: Animals (Basel). 2022 Sep 5;12(17):2301. doi: 10.3390/ani12172301 (PMC9454951; doi:10.3390/ani12172301)
Supplement: Supplementary file 1 [file animals-12-02301-s001.zip]

Archive with 1 entries (1 files):
- animals-1881052-supplementary.pdf
